# Supplementary material for: Structures of nucleotide-bound human telomerase at several steps of its telomeric DNA repeat addition cycle
Source: Nat Commun. 2026 Jan 21;17:1847. doi: 10.1038/s41467-026-68560-8 (PMC12920920; doi:10.1038/s41467-026-68560-8)
Supplement: Supplementary file 3 — Supplementary Data 1 [file 41467_2026_68560_MOESM3_ESM.xlsx]

## Sheet: Sheet1
Supplementary Data 1. A list of mutations in TERT that have been characterised in vitro from either disease mutations or site-directed mutagenesis in biochemical studies, excluding the TEN domain and flexible linker between the TEN domain and TERT ring.
TERT mutation	TERT motif	Effect on telomerase activity/processivity	Reference
R381P	n/a	40% activity	(Vulliamy et al., 2011)
H412Y	CP	Decreased activity	(Yamaguchi et al., 2005)
R485C	QFP	Decreased activity	(Tsakiri et al., 2007)
K499A	Bridge loop	Decreased activity & RAP	(Liu et al., 2022)
H500A	Bridge loop	Decreased activity & RAP	(Liu et al., 2022)
R522K	n/a	Decreased activity	(Calado et al., 2009)
P524A	n/a	Decreased activity	(Collopy et al., 2014)
P530L	n/a	Decreased activity	(Calado et al., 2011)
K570E	T	Decreased activity & loss of RAP	(Wu et al., 2017)
R631Q	2	Total loss of activity & RAP	(Collopy et al., 2015)
R657A	3	Decreased activity	(Xie et al., 2009)
L661A	3	Decreased activity & RAP	(Xie et al., 2009)
F662A	3	Decreased activity	(Xie et al., 2009)
L665A	3	Decreased activity & RAP	(Xie et al., 2009)
N666A	3	Decreased RAP	(Xie et al., 2009)
Y667A	3	Decreased activity	(Wu et al., 2017)
E668A	3	Decreased activity	(Xie et al., 2009)
R669A	3	Decreased RAP	(Xie et al., 2009)
R671W	3	Decreased activity	(Diaz de Leon et al., 2010)
R672A	3	Decreased activity	(Xie et al., 2009)
P673A	3	Decreased activity & RAP	(Xie et al., 2009)
L675A	3	Decreased activity & RAP	(Xie et al., 2009)
G677A	3	Decreased activity & RAP	(Xie et al., 2009)
V680E	3	Loss of RAP	(Wu et al., 2017)
L681E	3	Decreased RAP	(Wu et al., 2017)
G682D	3	Decreased activity & RAP	(Zaug et al., 2013)
D685A	3	Decreased activity & RAP	(Xie et al., 2009)
I686A	3	Decreased activity & RAP	(Xie et al., 2009)
W690A	3	Total loss of activity & RAP	(Xie et al., 2009)
F693A	3	Total loss of activity & RAP	(Xie et al., 2009)
V694M	3	Decreased activity & RAP	(Zaug et al., 2013)
P702L	n/a	Decreased activity	(Cronkhite et al., 2008)
P704S	n/a	Total loss of activity & RAP	(Zaug et al., 2013)
E705Q	n/a	Decreased activity	(Collopy et al., 2015)
A716T	A	Total loss of activity & RAP	(Parry et al., 2011)
D718N	A	Decreased activity	(Vulliamy et al., 2011)
P721R	n/a	Decreased activity & RAP	(Chu et al., 2016)
L725F	IFDa	Decreased activity	(Collopy et al., 2014)
T726M	IFDa	No significant effect on activity	(Chu et al., 2016)
V763S	IFDb	Decreased activity & RAP	(Chu et al., 2016)
Y772C	IFDb	Decreased activity & RAP	(Zaug et al., 2013)
P785L	IFDb	Increased activity, decreased RAP	(Chu et al., 2016)
V791Y	IFDb	Decreased activity & RAP	(D’Souza et al., 2013)
L798A	IFDb	Decreased activity	(Liu et al., 2022)
N799A	IFDb	Decreased activity	(Liu et al., 2022)
L805A	IFDc	Decreased activity & RAP	(Chu et al., 2016)
R811C	IFDc	Decreased activity	(Chu et al., 2016)
L841F	B	Decreased activity	(Parry et al., 2011)
Y846C	B	Decreased activity	(Du et al., 2008)
G861R	n/a	Total loss of activity & RAP	(Vulliamy et al., 2011)
R865H	C	Decreased activity & RAP	(Robart and Collins, 2010; Zaug et al., 2013)
V867M	C	Decreased activity & RAP	(Alder et al., 2011)
H876Q	n/a	Decreased activity	(Du et al., 2008)
A880T	D	Decreased activity & RAP	(Vogiatzi et al., 2013)
T882I	D	Decreased activity	(Calado et al., 2011)
R901W	D	Decreased activity	(Marrone et al., 2007)
K902N	D	Decreased activity & RAP	(Zaug et al., 2013)
H925Q	n/a	Decreased activity	(Diaz de Leon et al., 2010)
W930F	E	Decreased activity & RAP	(D’Souza et al., 2013)
S948R	E-I	Increased activity	(Zaug et al., 2013)
R951W	E-I	Decreased activity	(Diaz de Leon et al., 2010)
S957R	E-I	Decreased activity	(Cronkhite et al., 2008)
L958E	Thumb loop	Decreased RAP	(Wu et al., 2017)
R979W	Thumb helix	Decreased activity & RAP	(Zaug et al., 2013)
L980E	Thumb helix	Decreased RAP	(Wu et al., 2017)
K981E	Thumb helix	Decreased RAP	(Wu et al., 2017)
V1025F	n/a	Decreased activity	(Parry et al., 2011)
C1015R	E-I	Decreased activity	(Du et al., 2009)
L1019F	E-I	Decreased activity	(Cronkhite et al., 2008)
N1028H	E-I	Decreased activity	(Vulliamy et al., 2011)
K1050N	E-II	Decreased activity	(Collopy et al., 2014)
A1062T	n/a	Decreased activity	(Calado et al., 2009)
G1063S	n/a	Decreased activity	(Diaz de Leon et al., 2010)
R1084P	E-III	Decreased activity	(El-Chemaly et al., 2011)
V1090M	E-III	Decreased activity, RAP unaffected	(Zaug et al., 2013)
T1110M	n/a	Decreased activity	(Armanios et al., 2007)
F1127L	n/a	Decreased activity	(Zaug et al., 2013)
