# Supplementary material for: Structures of nucleotide-bound human telomerase at several steps of its telomeric DNA repeat addition cycle
Source: Nat Commun. 2026 Jan 21;17:1847. doi: 10.1038/s41467-026-68560-8 (PMC12920920; doi:10.1038/s41467-026-68560-8)
Supplement: Supplementary file 7 — Supplementary Data 5 [file 41467_2026_68560_MOESM7_ESM.xlsx]

## Sheet: Sheet1
Supplementary Data 5. Sequences of DNA primers used for mutagenesis of TERT and hTR.
Construct	Mutation	Primers
pcDNA 3.1-U3-hTR-HDV	P6.1+1bp	5′-CTGCCACCGCGAAGAGGTTGGGCCTCTGTCAGCCGCGGG-3′
		5′-CCCGCGGCTGACAGAGGCCCAACCTCTTCGCGGTGGC-3′
pcDNA 3.1-U3-hTR-HDV	Δ61-63	5′-GGCGTAGGCGCCGTG-3′
		5′-CTCAGTTAGGGTTAGACAAAAAATGGCC-3′
pcDNA 3.1-U3-hTR-HDV	Δ60-63	5′-GGCGTAGGCGCCGTG-3′
		5′-TCAGTTAGGGTTAGACAAAAAATGGCC-3′
pcDNA 3.1-U3-hTR-HDV	3′linker +3nt	5′-GCCATTTTTTGTCTAACCCTAACTGAGAAGTTCGGCGTAGGCGCCG-3′
		5′-CGGCGCCTACGCCGAACTTCTCAGTTAGGGTTAGACAAAAAATGGC-3′
pcDNA 3.1-U3-hTR-HDV	3′linker +4nt	5′-GCCATTTTTTGTCTAACCCTAACTGAGAAGTTCCGGCGTAGGCGCCG-3′
		5′-CGGCGCCTACGCCGGAACTTCTCAGTTAGGGTTAGACAAAAAATGGC-3′
pcDNA 3.1-U3-hTR-HDV	Poly-U	5′-GTGGCCATTTTTTGTCTAACCCTAACTTTTTTTGGCGTAGGCGCCGTG-3′
		5′-CACGGCGCCTACGCCAAAAAAAGTTAGGGTTAGACAAAAAATGGCCAC-3′
pcDNA3.1-ZZ-TEV-twin-Strep-SUMO*-TERT	R6A	5′-ACGTGCACCTGCGTGTCGTGCAG-3′
		5′-GGCATGGTACCAGAAC-3′
pcDNA3.1-ZZ-TEV-twin-Strep-SUMO*-TERT	R6E	5′-ACGTGCACCTGAATGTCGTGCAG-3′
		5′-GGCATGGTACCAGAAC-3′
pcDNA3.1-ZZ-TEV-twin-Strep-SUMO*-TERT	R8A	5′-ACCTCGTTGTGCGGCAGTTCGTTCTCTG-3′
		5′-GCACGTGGCATCGAC-3′
pcDNA3.1-ZZ-TEV-twin-Strep-SUMO*-TERT	R8E	5′-ACCTCGTTGTGAAGCAGTTCGTTC-3′
		5′-GCACGTGGCATCGAC-3′
pcDNA3.1-ZZ-TEV-twin-Strep-SUMO*-TERT	R11A	5′-TCGTGCAGTTGCGTCTCTGTTACGCTCTC-3′
		5′-CAACGAGGTGCACGTG-3′
pcDNA3.1-ZZ-TEV-twin-Strep-SUMO*-TERT	R11E	5′-TCGTGCAGTTGAATCTCTGTTACGC-3′
		5′-CAACGAGGTGCACGTG-3′
pcDNA3.1-ZZ-TEV-twin-Strep-SUMO*-TERT	R15A	5′-TTCTCTGTTAGCGTCTCATTATCGTGAAGTTC-3′
		5′-CGAACTGCACGACAAC-3′
pcDNA3.1-ZZ-TEV-twin-Strep-SUMO*-TERT	R15E	5′-TTCTCTGTTAGAATCTCATTATCGTGAAGTTCTTC-3′
		5′-CGAACTGCACGACAAC-3′
pcDNA3.1-ZZ-TEV-twin-Strep-SUMO*-TERT	H752A	5′-GAAGGCCGCCGCGGGGCACGTCC-3′
		5′-TGGACCACGGCATAC-3′
pcDNA3.1-ZZ-TEV-twin-Strep-SUMO*-TERT	H754A	5′-CGCCCATGGGGCGGTCCGCAAGG-3′
		5′-GCCTTCTGGACCACG-3′
pcDNA3.1-ZZ-TEV-twin-Strep-SUMO*-TERT	H752A H754A	5′-GAAGGCCGCCGCGGGGGCGGTCCGCAAGG-3′
		5′-ACCTGGTGCCGTATGGC-3′
pcDNA3.1-ZZ-TEV-twin-Strep-SUMO*-TERT	H752Y	5′-GAAGGCCGCCTATGGGCACGTCC-3′
		5′-TGGACCACGGCATACCGACG-3′
