# Supplementary material for: Structures of nucleotide-bound human telomerase at several steps of its telomeric DNA repeat addition cycle
Source: Nat Commun. 2026 Jan 21;17:1847. doi: 10.1038/s41467-026-68560-8 (PMC12920920; doi:10.1038/s41467-026-68560-8)
Supplement: Supplementary file 10 — Source data [file 41467_2026_68560_MOESM10_ESM.zip]

Archive with 3 entries (3 files):
- Balch et al Source Data 1_labels.ai
- __MACOSX/._Balch et al Source Data 1_labels.ai
- Balch et al Source Data 2.xlsx
