# Supplementary material for: Structures of nucleotide-bound human telomerase at several steps of its telomeric DNA repeat addition cycle
Source: Nat Commun. 2026 Jan 21;17:1847. doi: 10.1038/s41467-026-68560-8 (PMC12920920; doi:10.1038/s41467-026-68560-8)
Supplement: Supplementary file 10 — Source data [file 41467_2026_68560_MOESM10_ESM.zip › Balch et al Source Data 2.xlsx]

## Sheet:  Figure 3f. hTR mutants 
hTR mutants
TERT levels
REPEAT 1		TERT	TCAB1	Tubulin	Ratio TERT/tubulin	Normalised ratio TERT/tubulin
	WT	4375335	4081820	6900941	0.63402	1
	P6.1+1bp	4035920	3539577	7206113	0.560069	0.883362
	D61-63	2530678	3291113	6572820	0.385022	0.60727
	D60-63	3836506	4867062	7426648	0.516586	0.814779
	3'L+3nt	3262263	3660113	6607870	0.493694	0.778672
	3'L+4nt	2861799	5681113	9705841	0.294853	0.465054
	Poly-U	966849	2784163	7449820	0.129782	0.204696
REPEAT 2		TERT	TCAB1	Tubulin	Ratio TERT/tubulin	Normalised ratio TERT/tubulin
	WT	3611506	4349062	8237820	0.438406	1
	P6.1+1bp	1883849	4211234	8614477	0.218684	0.498817
	D61-63	3054971	3891477	7269234	0.42026	0.958611
	D60-63	3115263	5060527	8449820	0.368678	0.840952
	3'L+3nt	2154849	3375113	7608820	0.283204	0.645987
	3'L+4nt	2897263	4531355	8960426	0.32334	0.737536
	Poly-U	2158385	3001284	8008184	0.269522	0.614779
REPEAT 3		TERT	TCAB1	Tubulin	Ratio TERT/tubulin	Normalised ratio TERT/tubulin
	WT	5581284	3858598	7188891	0.776376	1
	P6.1+1bp	4706335	2901062	7671820	0.613457	0.790155		ns	p > 0.05	not significant
	D61-63	3308213	2615719	5658820	0.584612	0.753001		*	p ≤ 0.05	significant
	D60-63	5231577	5019770	9323891	0.561094	0.722709		**	p ≤ 0.01	very significant																			§
	3'L+3nt	5003698	5182598	9022355	0.554589	0.71433		***	p ≤ 0.001	highly significant
	3'L+4nt	4507749	6740184	10115255	0.445639	0.573998		****	p ≤ 0.0001	extremely significant
	Poly-U	778385	2268284	7325477	0.106257	0.136863
ACTIVITY/TERT
REPEAT 1	Activity	RC	Activity/RC		Activity/TERT	Normalised activity/TERT
WT	314236573	24124652	13.0255		20.5444	1
P6.1+1bp	5793200	18859903	0.30717		0.548451	0.0266959
D61-63	105121786	26920702	3.90487		10.1419	0.493661
D60-63	65769214	19014681	3.45886		6.69562	0.32591
3'L+3nt	99198667	22356095	4.43721		8.98778	0.437482
3'L+4nt	96738171	21920924	4.41305		14.9669	0.728518
Poly-U	86804889	15067347	5.76113		44.391	2.16074
REPEAT 2
WT	255090729	25423137	10.0338		22.887	1
P6.1+1bp	7863701	17584539	0.447194		2.04493	0.0893489
D61-63	96367824	21881510	4.40408		10.4794	0.457875
D60-63	77550992	22981439	3.37451		9.15299	0.39992
3'L+3nt	88537899	29056137	3.04713		10.7595	0.470113
3'L+4nt	87045280	31171430	2.79247		8.63633	0.377346
Poly-U	86385637	27099501	3.18772		11.8273	0.516768
REPEAT 3
WT	229643440	30060137	7.63947		9.8399	1
P6.1+1bp	7904333	28249894	0.2798		0.456104	0.0463525
D61-63	99645756	31190622	3.19473		5.46471	0.555362
D60-63	63550042	29120602	2.18231		3.88938	0.395266
3'L+3nt	83503999	34587693	2.41427		4.35326	0.442409
3'L+4nt	96236162	36154250	2.66182		5.97305	0.607023
Poly-U	62033717	30840936	2.01141		18.9296	1.92376
RELATIVE PROCESIVITY
	Activity >10	RC	Activity >10/RC		Activity/TERT	Normalised activity/TERT
REPEAT 1
WT	34041189	24124652	1.41105		2.22557	1
P6.1+1bp	3247576	18859903	0.172195		0.307453	0.138146
D61-63	5258571	26920702	0.195336		0.507337	0.227958
D60-63	3712993	19014681	0.19527		0.378	0.169844
3'L+3nt	5171286	22356095	0.231314		0.468538	0.210525
3'L+4nt	5474257	21920924	0.249727		0.846955	0.380557
Poly-U	10459257	15067347	0.694167		5.34874	2.40331
REPEAT 2
WT	58726441	25423137	2.30996		5.269	1
P6.1+1bp	5766701	17584539	0.327942		1.49961	0.28461
D61-63	6232420	21881510	0.284826		0.677737	0.128627
D60-63	5183470	22981439	0.22555		0.611781	0.116109
3'L+3nt	1880329	29056137	0.0647137		0.228505	0.0433679
3'L+4nt	8573260	31171430	0.275036		0.850609	0.161436
Poly-U	14662349	27099501	0.541056		2.00746	0.380995
REPEAT 3
WT	54352210	30060137	1.80812		2.32892	1
P6.1+1bp	2186714	28249894	0.0774061		0.12618	0.0541797
D61-63	712296	31190622	0.0228369		0.0390633	0.0167732
D60-63	57485	29120602	0.00197403		0.00351819	0.00151065
3'L+3nt	5911278	34587693	0.170907		0.308169	0.132323
3'L+4nt	6022993	36154250	0.166592		0.373827	0.160515
Poly-U	13525997	30840936	0.438573		4.12746	1.77227
hTR/7SL
REPEAT 1		hTR	7SL		Ratio hTR/7SL	Normalised ratio hTR/7SL
	WT	34533884	20888773		1.65323	1
	P6.1+1bp	23425304	22116723		1.05917	0.640666
	D61-63	34333902	21853773		1.57107	0.950308
	D60-63	35044943	22726430		1.54203	0.932742
	3'L+3nt	22480487	20387116		1.10268	0.666987
	3'L+4nt	30119922	21527844		1.39911	0.846293
	Poly-U	9933555	17141045		0.579519	0.350538
REPEAT 2		hTR	7SL		Ratio hTR/7SL	Normalised ratio hTR/7SL
	WT	34168383	22814108		1.49769	1
	P6.1+1bp	22792806	23901593		0.95361	0.636722
	D61-63	41308375	25809957		1.60048	1.06864
	D60-63	43697638	27258200		1.6031	1.07038
	3'L+3nt	27774333	21303522		1.30374	0.870505
	3'L+4nt	38383446	24691128		1.55454	1.03796
	Poly-U	18368877	23748057		0.77349	0.516456
REPEAT 3		hTR	7SL		Ratio hTR/7SL	Normalised ratio hTR/7SL
	WT	38081789	19646258		1.93837	1
	P6.1+1bp	26231141	22765957		1.15221	0.59442
	D61-63	49175508	23612128		2.08264	1.07443
	D60-63	38484153	24064936		1.59918	0.825011
	3'L+3nt	21246241	22439815		0.94681	0.488456
	3'L+4nt	45064688	22856300		1.97165	1.01717
	Poly-U	20467120	18065673		1.13293	0.584474

## Sheet: Figure 4c. TRAP-wedge
TERT TRAP-wedge mutants
TERT LEVELS
REPEAT 1		TERT	TCAB1	Tubulin	Ratio TERT/tubulin	Normalised ratio TERT/tubulin
	WT	8927891	9217033	9712062	0.919258	1
	H752A	8820770	6854134	9543648	0.924256	1.00544
	H754A	7520820	5143648	8843698	0.850416	0.925111
	H752A H754A	5463213	3997698	9077648	0.601831	0.654692
	H752Y	8582527	5368062	9969598	0.86087	0.936483
REPEAT 2		TERT	TCAB1	Tubulin	Ratio TERT/tubulin	Normalised ratio TERT/tubulin
	WT	8312234	6893719	9387962	0.885414	1
	H752A	8432355	6059234	9995012	0.843656	0.952838
	H754A	6760698	4667991	9256891	0.730342	0.824859
	H752A H754A	4996456	3647577	9220891	0.541863	0.611988
	H752Y	7560355	5435941	9080477	0.832594	0.940345
REPEAT 3		TERT	TCAB1	Tubulin	Ratio TERT/tubulin	Normalised ratio TERT/tubulin
	WT	9541012	3140548	8352062	1.14235	1
	H752A	10573841	3696841	10057598	1.05133	0.920318
	H754A	9654891	3346548	10059598	0.959769	0.840168
	H752A H754A	5963456	1847134	9043355	0.65943	0.577255
	H752Y	8107820	2898719	8861941	0.914903	0.800893
ACTIVITY/TERT
REPEAT 1		Activity	RC	Activity/RC	Bands Band Volume Lane Volume	Activity/TERT	Normalised activity/TERT
	WT	137735143	15389468	8.94996		9.73607	1
	H752A	295117306	17252660	17.1056		18.5074	1.90092
	H754A	195149143	16150418	12.0832		14.2086	1.45938
	H752A H754A	304561306	15231054	19.9961		33.2254	3.41261
	H752Y	207375013	14943711	13.8771		16.1198	1.65568
REPEAT 2		Activity	RC	Activity/RC		Activity/TERT	Normalised activity/TERT
	WT	172862306	13827276	12.5015		14.1194	1
	H752A	343001013	15280468	22.447		26.6068	1.88441
	H754A	287747478	17714953	16.2432		22.2405	1.57517
	H752A H754A	257132013	14665347	17.5333		32.3575	2.2917
	H752Y	182171721	22536388	8.08345		9.70875	0.687616
REPEAT 3		Activity	RC	Activity/RC		Activity/TERT	Normalised activity/TERT
	WT	169612185	13953104	12.1559		10.6411	1
	H752A	387253306	17767489	21.7956		20.7315	1.94825
	H754A	286460185	18385317	15.5809		16.234	1.5256
	H752A H754A	324353892	16480539	19.681		29.8455	2.80475
	H752Y	219620185	13731640	15.9937		17.4813	1.64282
RELATIVE PROCESIVITY
REPEAT 1		Activity >10	RC	Activity >10/RC	Bands Band Volume Lane Volume	Activity >10/TERT	Normalised activity >10/TERT
	WT	21841222	15389468	1.41923		1.54389	1
	H752A	83124841	17252660	4.81809		5.21294	3.3765
	H754A	34899001	16150418	2.16087		2.54096	1.64582
	H752A H754A	91078013	15231054	5.97976		9.93594	6.43566
	H752Y	43445235	14943711	2.90726		3.37712	2.18741
REPEAT 2		Activity >10	RC	Activity >10/RC		Activity >10/TERT	Normalised activity >10/TERT
	WT	34965871	13827276	2.52876		2.85602	1
	H752A	105001134	15280468	6.87159		8.14501	2.85188
	H754A	58054013	17714953	3.27712		4.4871	1.5711
	H752A H754A	81540891	14665347	5.56011		10.2611	3.5928
	H752Y	38508184	22536388	1.70871		2.05227	0.718578
REPEAT 3		Activity >10	RC	Activity >10/RC		Activity >10/TERT	Normalised activity >10/TERT
	WT	35950599	13953104	2.57653		2.25546	1
	H752A	109644841	17767489	6.17109		5.8698	2.60249
	H754A	56328942	18385317	3.0638		3.19223	1.41533
	H752A H754A	104075548	16480539	6.31506		9.57655	4.24594
	H752Y	46306528	13731640	3.37225		3.68591	1.63422
PROCESIVITY RATIO (High RAP/LOW RAP)
REPEAT 1		Activity >10	Activity <10	>10/<10		Activity/TERT	Normalised activity/TERT
	WT	21841222	57405360	0.380474		0.413892	1
	H752A	83124841	100308188	0.828694		0.896607	2.16628
	H754A	34899001	81504895	0.428183		0.503498	1.2165
	H752A H754A	91078013	98522774	0.924436		1.53604	3.71121
	H752Y	43445235	81517774	0.532954		0.619088	1.49577
REPEAT 2		Activity >10	Activity <10	>10/<10		Activity/TERT	Normalised activity/TERT
	WT	34965871	66018360	0.529639		0.598182	1
	H752A	105001134	110497188	0.950261		1.12636	1.88297
	H754A	58054013	118087188	0.49162		0.673136	1.1253
	H752A H754A	81540891	78491895	1.03884		1.91717	3.205
	H752Y	38508184	70124188	0.549143		0.659556	1.1026
REPEAT 3		Activity >10	Activity <10	>10/<10		Activity/TERT	Normalised activity/TERT
	WT	35950599	64853945	0.554332		0.485254	1
	H752A	109644841	133560188	0.82094		0.780859	1.60918
	H754A	56328942	118885188	0.47381		0.49367	1.01734
	H752A H754A	104075548	98291895	1.05884		1.60569	3.30898
	H752Y	46306528	86393481	0.535996		0.585849	1.20731

## Sheet: Figure 4d N-term
TERT helix 1 mutants
LYSATES
REPEAT 1		TERT	TCAB1	Tubulin	Ratio TERT/tubulin	Normalised ratio TERT/tubulin
	WT	5992962	4467497	9754134	0.614402	1
	R6A	3182113	4613426	10956497	0.290432	0.472706
	R6E	5661134	4931912	10949962	0.517	0.841469
	R8A	4417477	4664255	10858790	0.406811	0.662125
	R8E	5068719	4133719	10145841	0.499586	0.813125
	R11A	6185669	5775719	11060841	0.55924	0.910219
	R11E	5945548	5245669	10808841	0.550063	0.895282
	R15A	6404326	4881083	10166376	0.629952	1.02531
	R15E	6932397	5296669	10358962	0.669217	1.08922
REPEAT 2		TERT	TCAB1	Tubulin	Ratio TERT/tubulin	Normalised ratio TERT/tubulin
	WT	5014284	4484012	11436518	0.438445	1
	R6A	2392163	6022012	12664497	0.188887	0.430812
	R6E	5091113	5256305	12033619	0.423074	0.964942
	R8A	4761355	6726376	13046326	0.364958	0.832391
	R8E	3571527	6258255	13055983	0.273555	0.62392
	R11A	6681184	5947962	13164640	0.50751	1.15752
	R11E	6540062	5888891	12433740	0.525993	1.19968
	R15A	5697648	6050012	12279861	0.463983	1.05825
	R15E	6568891	4753305	11710104	0.560959	1.27943
REPEAT 3		TERT	TCAB1	Tubulin	Ratio TERT/tubulin	Normalised ratio TERT/tubulin
	WT	3143577	4664355	8767548	0.358547	1
	R6A	927456	4301820	10688134	0.0867744	0.242017
	R6E	2181163	3908234	10215255	0.21352	0.595515
	R8A	1343163	5113406	10518255	0.127698	0.356155
	R8E	1526163	4726941	9854841	0.154864	0.431922
	R11A	1686698	5332062	10283548	0.164019	0.457455
	R11E	2931991	5449477	9527376	0.307744	0.858308
	R15A	3781406	6326355	10911205	0.346562	0.966573
	R15E	2123870	4297062	8933134	0.237752	0.663099
ACTIVITY
REPEAT 1	Activity	RC	Activity/RC		Activity/TERT	Normalised activity/TERT
WT	143653157	16727882	8.58765		13.9772	1
R6A	76716970	17293640	4.43614		15.2743	1.0928
R6E	23896079	15901811	1.50273		2.90663	0.207954
R8A	132964814	17174104	7.74217		19.0314	1.3616
R8E	46272074	16771518	2.75897		5.52251	0.395107
R11A	13655384	16791933	0.813211		1.45413	0.104036
R11E	13906046	16390811	0.848405		1.54238	0.110349
R15A	112451166	18893882	5.95172		9.4479	0.675949
R15E	24524351	16747225	1.46438		2.1882	0.156555
REPEAT 2	Activity	RC	Activity/RC		Activity/TERT	Normalised activity/TERT
WT	208024107	21686924	9.59214		21.8776	1
R6A	114782429	20787024	5.52183		29.2335	1.33623
R6E	31868535	22137217	1.43959		3.40269	0.155533
R8A	206976157	25546752	8.10186		22.1995	1.01471
R8E	64461885	27309187	2.36045		8.62879	0.394411
R11A	14777365	23069853	0.640549		1.26214	0.0576909
R11E	14567963	20053489	0.726455		1.38111	0.0631289
R15A	112255651	23150267	4.849		10.4508	0.477694
R15E	35464200	23286217	1.52297		2.71494	0.124096
REPEAT 3	Activity	RC	Activity/RC		Activity/TERT	Normalised activity/TERT
WT	328811930	88467562	3.71675		10.3662	1
R6A	185155311	81265935	2.27839		26.2565	2.5329
R6E	81231270	81306156	0.999079		4.67908	0.451381
R8A	235337980	99801470	2.35806		18.4659	1.78136
R8E	134229667	104969955	1.27874		8.25719	0.796553
R11A	58543321	82427299	0.710242		4.33024	0.417729
R11E	51632505	79650571	0.648238		2.10642	0.203202
R15A	236886871	103651905	2.28541		6.59452	0.636159
R15E	79156278	77727148	1.01839		4.2834	0.41321
PROCESIVITY
	Activity >10	RC	Activity >10/RC		Activity/TERT	Normalised activity/TERT
REPEAT 1
WT	45824311	16727882	2.7394		4.45864	1
R6A	19712378	17293640	1.13986		3.92472	0.880251
R6E	4044693	15901811	0.254354		0.491981	0.110343
R8A	30774775	17174104	1.79193		4.40482	0.987929
R8E	8140869	16771518	0.485398		0.971602	0.217914
R11A	7645404	16791933	0.455302		0.814144	0.182599
R11E	6757061	16390811	0.412247		0.749453	0.16809
R15A	23062047	18893882	1.22061		1.93762	0.434577
R15E	9061103	16747225	0.541051		0.808483	0.18133
REPEAT 2	Activity >10	RC	Activity >10/RC		Activity/TERT	Normalised activity/TERT
WT	79441101	21686924	3.66309		8.35473	1
R6A	40075352	20787024	1.9279		10.2066	1.22166
R6E	14652328	22137217	0.661887		1.56447	0.187256
R8A	65513980	25546752	2.56447		7.02677	0.841054
R8E	34771737	27309187	1.27326		4.6545	0.55711
R11A	13542730	23069853	0.587031		1.15669	0.138447
R11E	9010375	20053489	0.449317		0.854226	0.102245
R15A	29694938	23150267	1.2827		2.76455	0.330896
R15E	17514328	23286217	0.752133		1.3408	0.160484
REPEAT 3	Activity >10	RC	Activity >10/RC		Activity/TERT	Normalised activity/TERT
WT	102781042	88467562	1.16179		3.24028	1
R6A	38221616	81265935	0.470328		5.42012	1.67273
R6E	16210767	81306156	0.199379		0.933773	0.288176
R8A	56778385	99801470	0.568913		4.45514	1.37492
R8E	28382758	104969955	0.270389		1.74598	0.538834
R11A	31098536	82427299	0.377284		2.30025	0.709891
R11E	23615344	79650571	0.296487		0.963421	0.297326
R15A	56029042	103651905	0.54055		1.55975	0.481363
R15E	27490051	77727148	0.353674		1.48757	0.459088
